# Supplementary material for: Diversity of Cytauxzoon spp. (Piroplasmida: Theileriidae) in Wild Felids from Brazil and Argentina
Source: Pathogens. 2025 Feb 4;14(2):148. doi: 10.3390/pathogens14020148 (PMC12184619; doi:10.3390/pathogens14020148)
Supplement: Supplementary file 1 [file pathogens-14-00148-s001.zip]

Archive with 6 entries (6 files):
- Supplementary material_1.xlsx
- Supplementary material_2.pdf
- Supplementary material_3.pdf
- Supplementary material_4.xls
- Supplementary material_5.xls
- Supplementary material_6.xls
