# Supplementary material for: Diversity of Cytauxzoon spp. (Piroplasmida: Theileriidae) in Wild Felids from Brazil and Argentina
Source: Pathogens. 2025 Feb 4;14(2):148. doi: 10.3390/pathogens14020148 (PMC12184619; doi:10.3390/pathogens14020148)
Supplement: Supplementary file 1 [file pathogens-14-00148-s001.zip › Supplementary material_1.xlsx]

## Sheet: Planilha1
Species	Sample ID	Locality	Origin	Institution responsible for collection
Leopardus pardalis	L5	Miranda-MS	Free-ranging	UFPB
	L6	Miranda-MS	Free-ranging	UFPB
	L7	Miranda-MS	Free-ranging	UFPB
	L8	Miranda-MS	Free-ranging	UFPB
	L9	Miranda-MS	Free-ranging	UFPB
	L11	Miranda-MS	Free-ranging	UFPB
	L14	Miranda-MS	Free-ranging	UFPB
	L16	Miranda-MS	Free-ranging	UFPB
	L18	Miranda-MS	Free-ranging	UFPB
	L20	Miranda-MS	Free-ranging	UFPB
	L21	Miranda-MS	Free-ranging	UFPB
	L22	Miranda-MS	Free-ranging	UFPB
	L23	Miranda-MS	Free-ranging	UFPB
Leopardus braccatus	18	Mineiros-GO	Captive	UNESP-FCAV
Panthera onca	2	Mineiros-GO	Captive	UNESP-FCAV
	3	Mineiros-GO	Captive	UNESP-FCAV
	4	Mineiros-GO	Captive	UNESP-FCAV
	7	Mineiros-GO	Captive	UNESP-FCAV
	9	Mineiros-GO	Captive	UNESP-FCAV
	12	Mineiros-GO	Captive	UNESP-FCAV
	14	Mineiros-GO	Captive	UNESP-FCAV
	15	Mineiros-GO	Captive	UNESP-FCAV
	16	Mineiros-GO	Captive	UNESP-FCAV
	17	Mineiros-GO	Captive	UNESP-FCAV
	19	Mineiros-GO	Captive	UNESP-FCAV
	20	Mineiros-GO	Captive	UNESP-FCAV
	21	Mineiros-GO	Captive	UNESP-FCAV
	22	Mineiros-GO	Captive	UNESP-FCAV
	23	Mineiros-GO	Captive	UNESP-FCAV
	bPon351	Cocos-BA	Free-ranging	UFRGS
	bPon292	Aquidauna-MS	Free-ranging	UFRGS
	bPon325	Miranda-MS	Free-ranging	UFRGS
	bPon355	Miranda-MS	Free-ranging	UFRGS
	bPon394	MG	Free-ranging	UFRGS
	bPon321	Miranda-MS	Free-ranging	UFRGS
	bPon412	Miranda-MS	Free-ranging	UFRGS
	bPon410	Miranda-MS	Free-ranging	UFRGS
	bPon350	Miranda-MS	Free-ranging	UFRGS
	bPon 172	Parque Nacional Iguazu, Argentina	Free-ranging	Augustin Paviolo
	bPon 177	Reserva Natural Vale, Linhares-ES	Free-ranging	Ana Carolina Srbek-Araújo
	bPon 180	Taquarussu-MS	Captive	Refúgio Biológico Bela Vista, Itaipu Binacional/Pedro Telles
	bPon 181	Mineiros-GO	Captive	Refúgio Biológico Bela Vista, Itaipu Binacional/Pedro Telles
	bPon 188	Alvorada-TO	Free-ranging	Naturatins/Angélica Beatriz Corrêa Gonçalves
	bPon 224	Atalaia do Norte-AM	Captive	Associação Mata Ciliar/ Cristina Adania
	bPon 229	Sorriso-MT	Free-ranging	NEX no Extinction
	bPon 230	Fernando Falcão-MA	Free-ranging	NEX no Extinction
	bPon 231	Poconé-MS	Free-ranging	NEX no Extinction
	bPon 234	Guarantã do Norte-MT	Free-ranging	NEX no Extinction
	bPon 255	Corrientes - Argentina	Captive	Fundación Rewilding Argentina/ Sebastián Di Martino
	bPon 377	Rondon do Pará-PA	Free-ranging	CENAP/ICMBio
	bPon 378	Rondon do Pará-PA	Free-ranging	CENAP/ICMBio
	bPon 395	Parque Nacional do Iguaçu-PR	Free-ranging	CENAP/ICMBio
	bPon 407	Alta Floresta-MT	Captive	CENAP/ICMBio
	bPon 411	Cocos-BA	Free-ranging	Instituto Biotropicos/Edsel Amorim Junior
	bPon 461	Coronel José Dias-PI	Free-ranging	CENAP/ICMBio
	bPon 502	Mimoso de Goiás-GO	Free-ranging	NEX no Extinction
	bPon 514	Parque Nacional do Iguaçu-PR	Free-ranging	Projeto Onças do Iguaçu/Yara Barros
Puma concolor	1	Miranda-MS	Captive	UNESP-FCAV
	5	Miranda-MS	Captive	UNESP-FCAV
	6	Miranda-MS	Captive	UNESP-FCAV
	8	Miranda-MS	Captive	UNESP-FCAV
	10	Miranda-MS	Captive	UNESP-FCAV
	11	Miranda-MS	Captive	UNESP-FCAV
	13	Miranda-MS	Captive	UNESP-FCAV
	24	Miranda-MS	Captive	UNESP-FCAV
	25	Miranda-MS	Captive	UNESP-FCAV
