# Supplementary material for: Diversity of Cytauxzoon spp. (Piroplasmida: Theileriidae) in Wild Felids from Brazil and Argentina
Source: Pathogens. 2025 Feb 4;14(2):148. doi: 10.3390/pathogens14020148 (PMC12184619; doi:10.3390/pathogens14020148)
Supplement: Supplementary file 1 [file pathogens-14-00148-s001.zip › Supplementary material_4.xls]

## Sheet: MatrixOutput
	GU903911	PP583821	PQ686810	PQ686811	PQ686803	PQ686809	PQ686808	PQ686804	PQ686805	PQ686806	PQ686807	PQ686813	AY531524	AF399930	AY679105	L19080	PQ686785	PQ686787	PQ686788	PQ686790	PQ686792	PQ686794	PQ686799	PQ686801	PQ686802	PQ686789	PQ686793	PQ686796	PQ686798	PQ686786	PQ686791	PQ686800	PQ686795	PQ686797	OM004057	MT904028	MT904033	MT904029	AY485690	AY485691	MT904031	MT904030
GU903911 Cytauxzoon sp.
PP583821 C. brasiliensis	0
PQ686810 C. brasiliensis	0	0
PQ686811 C. brasiliensis	0	0	0
PQ686803 C. brasiliensis	0	0	0	0
PQ686809 C. brasiliensis	0	0	0	0	0
PQ686808 C. brasiliensis	0.000653168	0.000685401	0.000660939	0.000661376	0.000648088	0.000648088
PQ686804 C. brasiliensis	0.00063857	0.000685401	0.000645995	0.000646831	0.000633714	0.000633714	0.00129618
PQ686805 C. brasiliensis	0.00063857	0.000685401	0.000645995	0.000646831	0.000633714	0.000633714	0.00129618	0
PQ686806 C. brasiliensis	0.000647249	0.000685401	0.000647249	0.000647668	0.000647249	0.000647249	0	0.0012945	0.0012945
PQ686807 C. brasiliensis	0.00063857	0.000685401	0.000645995	0.000646831	0.000633714	0.000633714	0	0.00126743	0.00126743	0
PQ686813 C. brasiliensis	0.000647249	0.000685401	0.000647249	0.000647668	0.000647249	0.000647249	0	0.0012945	0.0012945	0	0
AY531524 C. felis	0.00446999	0.00479781	0.00452196	0.00452781	0.00443599	0.00443599	0.00518471	0.00506971	0.00506971	0.00517799	0.00506971	0.00517799
AF399930 C. felis	0.00383142	0.00411241	0.00387597	0.00388098	0.00380228	0.00380228	0.00453662	0.00443599	0.00443599	0.00453074	0.00443599	0.00453074	0.000621891
AY679105 C. felis	0.00383142	0.00411241	0.00387597	0.00388098	0.00380228	0.00380228	0.00453662	0.00443599	0.00443599	0.00453074	0.00443599	0.00453074	0.000621891	0
L19080 C. felis	0.00383387	0.00411241	0.00387847	0.0038835	0.00380469	0.00380469	0.00453956	0.00443881	0.00443881	0.00453368	0.00443881	0.00453368	0.000622278	0	0
PQ686785 C. felis	0.00359971	0.00359971	0.00359971	0.00359971	0.00359971	0.00359971	0.00431965	0.00359971	0.00359971	0.00431965	0.00431965	0.00431965	0.000719424	0.000719424	0.000719424	0.000719424
PQ686787 C. felis	0.00362845	0.00362845	0.00362845	0.00362845	0.00362845	0.00362845	0.00435414	0.00362845	0.00362845	0.00435414	0.00435414	0.00435414	0.000725163	0.000725163	0.000725163	0.000725163	0
PQ686788 C. felis	0.00363372	0.00363372	0.00363372	0.00363372	0.00363372	0.00363372	0.00436047	0.00363372	0.00363372	0.00436047	0.00436047	0.00436047	0.000726216	0.000726216	0.000726216	0.000726216	0	0
PQ686790 C. felis	0.00363372	0.00363372	0.00363372	0.00363372	0.00363372	0.00363372	0.00436047	0.00363372	0.00363372	0.00436047	0.00436047	0.00436047	0.000726216	0.000726216	0.000726216	0.000726216	0	0	0
PQ686792 C. felis	0.00361011	0.00361011	0.00361011	0.00361011	0.00361011	0.00361011	0.00433213	0.00361011	0.00361011	0.00433213	0.00433213	0.00433213	0.000721501	0.000721501	0.000721501	0.000721501	0	0	0	0
PQ686794 C. felis	0.00363108	0.00363108	0.00363108	0.00363108	0.00363108	0.00363108	0.0043573	0.00363108	0.00363108	0.0043573	0.0043573	0.0043573	0.000725689	0.000725689	0.000725689	0.000725689	0	0	0	0	0
PQ686799 C. felis	0.00362845	0.00362845	0.00362845	0.00362845	0.00362845	0.00362845	0.00435414	0.00362845	0.00362845	0.00435414	0.00435414	0.00435414	0.000725163	0.000725163	0.000725163	0.000725163	0	0	0	0	0	0
PQ686801 C. felis	0.00341763	0.00343643	0.00341763	0.00341763	0.00341763	0.00341763	0.00412371	0.00410116	0.00410116	0.00410116	0.00410116	0.00410116	0.00136612	0.00068306	0.00068306	0.00068306	0	0	0	0	0	0	0
PQ686802 C. felis	0.00341763	0.00343643	0.00341763	0.00341763	0.00341763	0.00341763	0.00412371	0.00410116	0.00410116	0.00410116	0.00410116	0.00410116	0.00136612	0.00068306	0.00068306	0.00068306	0	0	0	0	0	0	0	0
PQ686789 C. felis	0.00362582	0.00362582	0.00362582	0.00362582	0.00362582	0.00362582	0.00435098	0.00362582	0.00362582	0.00435098	0.00435098	0.00435098	0.000724638	0.000724638	0.000724638	0.000724638	0	0	0	0	0	0	0	0	0
PQ686793 C. felis	0.00363372	0.00363372	0.00363372	0.00363372	0.00363372	0.00363372	0.00436047	0.00363372	0.00363372	0.00436047	0.00436047	0.00436047	0.000726216	0.000726216	0.000726216	0.000726216	0	0	0	0	0	0	0	0	0	0
PQ686796 C. felis	0.0036075	0.0036075	0.0036075	0.0036075	0.0036075	0.0036075	0.004329	0.0036075	0.0036075	0.004329	0.004329	0.004329	0.000720981	0.000720981	0.000720981	0.000720981	0	0	0	0	0	0	0	0	0	0	0
PQ686798 C. felis	0.00362845	0.00362845	0.00362845	0.00362845	0.00362845	0.00362845	0.00435414	0.00362845	0.00362845	0.00435414	0.00435414	0.00435414	0.000725163	0.000725163	0.000725163	0.000725163	0	0	0	0	0	0	0	0	0	0	0	0
PQ686786 C. felis	0.0043573	0.0043573	0.0043573	0.0043573	0.0043573	0.0043573	0.00508351	0.0043573	0.0043573	0.00508351	0.00508351	0.00508351	0	0	0	0	0.000724638	0.000724638	0.000725163	0.000725163	0.000724638	0.000724638	0.000724638	0.000724638	0.000724638	0.000724638	0.000725163	0.000724638	0.000724638
PQ686791 C. felis	0.00435414	0.00435414	0.00435414	0.00435414	0.00435414	0.00435414	0.00507983	0.00435414	0.00435414	0.00507983	0.00507983	0.00507983	0	0	0	0	0.000724113	0.000724113	0.000725163	0.000725163	0.000724113	0.000724638	0.000724113	0.000724113	0.000724113	0.000724113	0.000725163	0.000724113	0.000724638	0
PQ686800 C. felis	0.00410397	0.00412655	0.00410397	0.00410397	0.00410397	0.00410397	0.00481431	0.00478796	0.00478796	0.00478796	0.00478796	0.00478796	0.000683527	0	0	0	0.000718391	0.000724113	0.000725163	0.000725163	0.000720461	0.000724638	0.000724113	0.000682594	0.000682594	0.000723589	0.000725163	0.000719942	0.000724113	0	0
PQ686795 C. felis	0.0043573	0.0043573	0.0043573	0.0043573	0.0043573	0.0043573	0.00508351	0.0043573	0.0043573	0.00508351	0.00508351	0.00508351	0	0	0	0	0.000725163	0.000725163	0.000725689	0.000725689	0.000725163	0.000725163	0.000725163	0.000724638	0.000724638	0.000724638	0.000725163	0.000724638	0.000724638	0	0	0
PQ686797 C. felis	0.00435414	0.00435414	0.00435414	0.00435414	0.00435414	0.00435414	0.00507983	0.00435414	0.00435414	0.00507983	0.00507983	0.00507983	0	0	0	0	0.000724638	0.000724638	0.000725163	0.000725163	0.000724638	0.000724638	0.000724638	0.000724113	0.000724113	0.000724113	0.000725163	0.000724113	0.000724113	0	0	0	0
MT904028 C. europaeus	0.0309654	0.0309654	0.0309654	0.0309654	0.0309654	0.0309654	0.0318761	0.0309654	0.0309654	0.0318761	0.0318761	0.0318761	0.0318761	0.0318761	0.0318761	0.0318761	0.0327869	0.0327869	0.0327869	0.0327869	0.0327869	0.0327869	0.0327869	0.0327869	0.0327869	0.0327869	0.0327869	0.0327869	0.0327869	0.0318761	0.0318761	0.0318761	0.0318761	0.0318761	0
MT904033 C. otrantorum	0.0334967	0.0334967	0.0334967	0.0334967	0.0334967	0.0334967	0.0343137	0.0334967	0.0334967	0.0343137	0.0343137	0.0343137	0.0343137	0.0343137	0.0343137	0.0343137	0.0351307	0.0351307	0.0351307	0.0351307	0.0351307	0.0351307	0.0351307	0.0351307	0.0351307	0.0351307	0.0351307	0.0351307	0.0351307	0.0343137	0.0343137	0.0343137	0.0343137	0.0343137	0	0
MT904029 C. banethi	0.0295699	0.0295699	0.0295699	0.0295699	0.0295699	0.0295699	0.0304659	0.0295699	0.0295699	0.0304659	0.0304659	0.0304659	0.0304659	0.0304659	0.0304659	0.0304659	0.031362	0.031362	0.031362	0.031362	0.031362	0.031362	0.031362	0.031362	0.031362	0.031362	0.031362	0.031362	0.031362	0.0304659	0.0304659	0.0304659	0.0304659	0.0304659	0.000896057	0.000910747	0.000896057
AY485690 C. manul	0.032175	0.0338632	0.0325521	0.0325945	0.0319285	0.0319285	0.0333116	0.032567	0.032567	0.0332681	0.032567	0.0332681	0.0336508	0.0330159	0.0330159	0.0330368	0.0369565	0.0372535	0.037308	0.037308	0.037064	0.0372807	0.0372535	0.0357634	0.0357634	0.0372263	0.037308	0.037037	0.0372535	0.0365497	0.036523	0.0350998	0.0365497	0.036523	0.00253646	0.000910747	0.00163399	0
AY485691 C. manul	0.032175	0.0338632	0.0325521	0.0325945	0.0319285	0.0319285	0.0333116	0.032567	0.032567	0.0332681	0.032567	0.0332681	0.0336508	0.0330159	0.0330159	0.0330368	0.0369565	0.0372535	0.037308	0.037308	0.037064	0.0372807	0.0372535	0.0357634	0.0357634	0.0372263	0.037308	0.037037	0.0372535	0.0365497	0.036523	0.0350998	0.0365497	0.036523	0.00253646	0.000910747	0.00163399	0	0
MT904031 C. otrantorum	0.0303605	0.0303605	0.0303605	0.0303605	0.0303605	0.0303605	0.0313093	0.0303605	0.0303605	0.0313093	0.0313093	0.0313093	0.0303605	0.0303605	0.0303605	0.0303605	0.0313093	0.0313093	0.0313093	0.0313093	0.0313093	0.0313093	0.0313093	0.0313093	0.0313093	0.0313093	0.0313093	0.0313093	0.0313093	0.0303605	0.0303605	0.0303605	0.0303605	0.0303605	0.00189753	0.00189753	0.00189753	0.000948767	0.000948767	0.000948767
MT904030 C. otrantorum	0.0317757	0.0317757	0.0317757	0.0317757	0.0317757	0.0317757	0.0327103	0.0317757	0.0317757	0.0327103	0.0327103	0.0327103	0.0317757	0.0317757	0.0317757	0.0317757	0.0327103	0.0327103	0.0327103	0.0327103	0.0327103	0.0327103	0.0327103	0.0327103	0.0327103	0.0327103	0.0327103	0.0327103	0.0327103	0.0317757	0.0317757	0.0317757	0.0317757	0.0317757	0.000934579	0.000934579	0.000934579	0.00186916	0.00186916	0.00186916	0.00189753

## Sheet: Caption
Table S4: Pairwise analysis of the near-complete 18S rRNA sequences
The number of base differences per site from between sequences are shown. This analysis involved 61 nucleotide sequences. All ambiguous positions were removed for each sequence pair (pairwise deletion option). There were a total of 1616 positions in the final dataset. Evolutionary analyses were conducted in MEGA11 [1]
1. Tamura K., Stecher G., and Kumar S. (2021). MEGA 11: Molecular Evolutionary Genetics Analysis Version 11. Molecular Biology and Evolution [67] https://doi.org/10.1093/molbev/msab120.
Disclaimer: Although utmost care has been taken to ensure the correctness of the caption, the caption text is provided "as is" without any warranty of any kind. Authors advise the user to carefully check the caption prior to its use for any purpose and report any errors or problems to the authors immediately (www.megasoftware.net). In no event shall the authors and their employers be liable for a…
