# Supplementary material for: Diversity of Cytauxzoon spp. (Piroplasmida: Theileriidae) in Wild Felids from Brazil and Argentina
Source: Pathogens. 2025 Feb 4;14(2):148. doi: 10.3390/pathogens14020148 (PMC12184619; doi:10.3390/pathogens14020148)
Supplement: Supplementary file 1 [file pathogens-14-00148-s001.zip › Supplementary material_5.xls]

## Sheet: MatrixOutput
	KC207821	MT916278	MT916279	PQ724014	PQ724024	PQ724026	PQ724029	PQ724016	PQ724017	PQ724018	PQ724019	PQ724020	PQ724021	PQ724022	PQ724023	PQ724025	PQ724027	PQ724028	PQ724030	PQ724031	PQ724032	PQ724036	PQ724037	PP588457	PQ724015	PQ724035	PQ724033	PQ724034	MT916204	PP919621	PP919626	MT916191	PP919610	MT916193
KC207821 C. felis
MT916278 C. felis	0.00185529
MT916279 C. felis	0.00463822	0.00463822
PQ724014 C. felis	0.00464253	0.00464253	0.00557103
PQ724024 C. felis	0.00464684	0.00464684	0.00557621	0
PQ724026 C. felis	0.00463822	0.00463822	0.00556586	0	0
PQ724029 C. felis	0.00465116	0.00465116	0.0055814	0	0	0
PQ724016 C. felis	0.00465116	0.00465116	0.00372093	0.00186047	0.00186047	0.00186047	0.00186047
PQ724017 C. felis	0.00464253	0.00464253	0.00371402	0.00185701	0.00185874	0.00185701	0.00186047	0
PQ724018 C. felis	0.00465116	0.00465116	0.00372093	0.00186047	0.00186047	0.00186047	0.00186047	0	0
PQ724019 C. felis	0.00465116	0.00465116	0.00372093	0.00186047	0.00186047	0.00186047	0.00186047	0	0	0
PQ724020 C. felis	0.00464253	0.00464253	0.00371402	0.00185701	0.00185874	0.00185701	0.00186047	0	0	0	0
PQ724021 C. felis	0.00464253	0.00464253	0.00371402	0.00185701	0.00185874	0.00185701	0.00186047	0	0	0	0	0
PQ724022 C. felis	0.00464253	0.00464253	0.00371402	0.00185701	0.00185874	0.00185701	0.00186047	0	0	0	0	0	0
PQ724023 C. felis	0.00464253	0.00464253	0.00371402	0.00185701	0.00185874	0.00185701	0.00186047	0	0	0	0	0	0	0
PQ724025 C. felis	0.00464253	0.00464253	0.00371402	0.00185701	0.00185874	0.00185701	0.00186047	0	0	0	0	0	0	0	0
PQ724027 C. felis	0.00478927	0.00478927	0.00383142	0.00191571	0.00191571	0.00191571	0.00191571	0	0	0	0	0	0	0	0	0
PQ724028 C. felis	0.00478011	0.00478011	0.00382409	0.00191205	0.00191205	0.00191205	0.00191205	0	0	0	0	0	0	0	0	0	0
PQ724030 C. felis	0.00464684	0.00464684	0.00371747	0.00185874	0.00185874	0.00185874	0.00186047	0	0	0	0	0	0	0	0	0	0	0
PQ724031 C. felis	0.00464684	0.00464684	0.00371747	0.00185874	0.00185874	0.00185874	0.00186047	0	0	0	0	0	0	0	0	0	0	0	0
PQ724032 C. felis	0.00464684	0.00464684	0.00371747	0.00185874	0.00185874	0.00185874	0.00186047	0	0	0	0	0	0	0	0	0	0	0	0	0
PQ724036 C. felis	0.00463822	0.00463822	0.00371058	0.00185701	0.00185874	0.00185529	0.00186047	0	0	0	0	0	0	0	0	0	0	0	0	0	0
PQ724037 C. felis	0.00463822	0.00463822	0.00371058	0.00185701	0.00185874	0.00185529	0.00186047	0	0	0	0	0	0	0	0	0	0	0	0	0	0	0
PP588457 C. brasiliensis	0.0701071	0.0701071	0.0691334	0.0681597	0.0681597	0.0681597	0.0681597	0.0681597	0.0681597	0.0681597	0.0681597	0.0681597	0.0681597	0.0681597	0.0681597	0.0681597	0.0681597	0.0681597	0.0681597	0.0681597	0.0681597	0.0681597	0.0681597
PQ724015 C. brasiliensis	0.0752089	0.0752089	0.0742804	0.0733519	0.0724907	0.0733519	0.0725581	0.0725581	0.0733519	0.0725581	0.0725581	0.0733519	0.0733519	0.0733519	0.0733519	0.0733519	0.0718391	0.0717017	0.0724907	0.0724907	0.0724907	0.0733519	0.0733519	0.00876339
PQ724035 C. brasiliensis	0.0751391	0.0751391	0.0742115	0.0733519	0.0724907	0.0732839	0.0725581	0.0725581	0.0733519	0.0725581	0.0725581	0.0733519	0.0733519	0.0733519	0.0733519	0.0733519	0.0718391	0.0717017	0.0724907	0.0724907	0.0724907	0.0732839	0.0732839	0.00876339	0
PQ724033 C. brasiliensis	0.0760668	0.0760668	0.0751391	0.0742804	0.0734201	0.0742115	0.0734884	0.0734884	0.0742804	0.0734884	0.0734884	0.0742804	0.0742804	0.0742804	0.0742804	0.0742804	0.0727969	0.0726577	0.0734201	0.0734201	0.0734201	0.0742115	0.0742115	0.0097371	0.000928505	0.000927644
PQ724034 C. brasiliensis	0.0760668	0.0760668	0.0751391	0.0742804	0.0734201	0.0742115	0.0734884	0.0734884	0.0742804	0.0734884	0.0734884	0.0742804	0.0742804	0.0742804	0.0742804	0.0742804	0.0727969	0.0726577	0.0734201	0.0734201	0.0734201	0.0742115	0.0742115	0.0097371	0.000928505	0.000927644	0
MT916204 C. otrantorum	0.40689	0.405028	0.407821	0.405405	0.404851	0.405028	0.405229	0.406162	0.406337	0.406162	0.406162	0.406337	0.406337	0.406337	0.406337	0.406337	0.405769	0.40595	0.405784	0.405784	0.405784	0.405959	0.405959	0.40176	0.401678	0.401304	0.402235	0.402235
PP919621 C. europaeus	0.387337	0.385475	0.388268	0.384902	0.384328	0.385475	0.383754	0.384687	0.385834	0.384687	0.384687	0.385834	0.385834	0.385834	0.385834	0.385834	0.384615	0.384837	0.385261	0.385261	0.385261	0.386406	0.386406	0.387097	0.386766	0.387337	0.388268	0.388268	0.109462
PP919626 C. europaeus	0.387337	0.385475	0.388268	0.384902	0.384328	0.385475	0.383754	0.384687	0.385834	0.384687	0.384687	0.385834	0.385834	0.385834	0.385834	0.385834	0.384615	0.384837	0.385261	0.385261	0.385261	0.386406	0.386406	0.387097	0.386766	0.387337	0.388268	0.388268	0.109462	0
MT916191 C. europaeus	0.387337	0.385475	0.388268	0.384902	0.384328	0.385475	0.383754	0.384687	0.385834	0.384687	0.384687	0.385834	0.385834	0.385834	0.385834	0.385834	0.384615	0.384837	0.385261	0.385261	0.385261	0.386406	0.386406	0.387097	0.386766	0.387337	0.388268	0.388268	0.109462	0	0
PP919610 C. europaeus	0.386406	0.384544	0.387337	0.38397	0.383396	0.384544	0.38282	0.383754	0.384902	0.383754	0.383754	0.384902	0.384902	0.384902	0.384902	0.384902	0.384615	0.384837	0.384328	0.384328	0.384328	0.385475	0.385475	0.384164	0.383038	0.383613	0.384544	0.384544	0.111317	0.00556586	0.00556586	0.00556586
MT916193 C. banethi	0.371373	0.371373	0.37234	0.369439	0.369439	0.369439	0.369439	0.370406	0.370406	0.370406	0.370406	0.370406	0.370406	0.370406	0.370406	0.370406	0.370406	0.370406	0.370406	0.370406	0.370406	0.370406	0.370406	0.366569	0.367505	0.367505	0.368472	0.368472	0.235749	0.241546	0.241546	0.241546	0.24058

## Sheet: Caption
Table S5: Pairwise analysis of the near-complete cytB sequences
The number of base differences per site from between sequences are shown. This analysis involved 39 nucleotide sequences. Codon positions included were 1st+2nd+3rd+Noncoding. All ambiguous positions were removed for each sequence pair (pairwise deletion option). There were a total of 1082 positions in the final dataset. Evolutionary analyses were conducted in MEGA11 [1]
1. Tamura K., Stecher G., and Kumar S. (2021). MEGA 11: Molecular Evolutionary Genetics Analysis Version 11. Molecular Biology and Evolution [67] https://doi.org/10.1093/molbev/msab120.
Disclaimer: Although utmost care has been taken to ensure the correctness of the caption, the caption text is provided "as is" without any warranty of any kind. Authors advise the user to carefully check the caption prior to its use for any purpose and report any errors or problems to the authors immediately (www.megasoftware.net). In no event shall the authors and their employers be liable for a…
