# Supplementary material for: Diversity of Cytauxzoon spp. (Piroplasmida: Theileriidae) in Wild Felids from Brazil and Argentina
Source: Pathogens. 2025 Feb 4;14(2):148. doi: 10.3390/pathogens14020148 (PMC12184619; doi:10.3390/pathogens14020148)
Supplement: Supplementary file 1 [file pathogens-14-00148-s001.zip › Supplementary material_6.xls]

## Sheet: MatrixOutput
	MT916251	MT916252	PQ724000	PQ724001	PQ724002	PQ724003	PQ724005	PQ724006	PQ724007	PQ724008	PQ724011	PQ724012	MT916250	PQ724004	PQ724010	PQ724013	KC207821	PQ724009	OK257706	MT916271	MT916269	MT916273	OK257692	OK257683	MT916249	MT916243	PP503316	MT916253
MT916251 C. felis
MT916252 C. felis	0
PQ724000 C. felis	0.000818331	0.000818331
PQ724001 C. felis	0.000797448	0.000797448	0
PQ724002 C. felis	0.000797448	0.000797448	0	0
PQ724003 C. felis	0.000817661	0.000817661	0	0	0
PQ724005 C. felis	0.000797448	0.000797448	0	0	0	0
PQ724006 C. felis	0.000797448	0.000797448	0	0	0	0	0
PQ724007 C. felis	0.000797448	0.000797448	0	0	0	0	0	0
PQ724008 C. felis	0.000818331	0.000818331	0	0	0	0	0	0	0
PQ724011 C. felis	0.000820345	0.000820345	0	0	0	0	0	0	0	0
PQ724012 C. felis	0.000819001	0.000819001	0	0	0	0	0	0	0	0	0
MT916250 C. felis	0.0015949	0.0015949	0.00245499	0.00239234	0.00239234	0.00245298	0.00239234	0.00239234	0.00239234	0.00245499	0.00246103	0.002457
PQ724004 C. felis	0.00559105	0.00559105	0.00490998	0.00479233	0.00479233	0.00490597	0.00479233	0.00479233	0.00479233	0.00490998	0.00492207	0.004914	0.0071885
PQ724010 C. felis	0.00572831	0.00572831	0.00490998	0.00490998	0.00490998	0.00490998	0.00490998	0.00490998	0.00490998	0.00490998	0.00492207	0.004914	0.00736498	0
PQ724013 C. felis	0.00576923	0.00576923	0.00576923	0.00576923	0.00576923	0.00576923	0.00576923	0.00576923	0.00576923	0.00576923	0.00578035	0.00576923	0.00673077	0	0
KC207821 C. felis	0.00318979	0.00318979	0.00245499	0.00239234	0.00239234	0.00245298	0.00239234	0.00239234	0.00239234	0.00245499	0.00246103	0.002457	0.0015949	0.0071885	0.00736498	0.00769231
PQ724009 C. brasiliensis	0.0861244	0.0861244	0.0859247	0.0869219	0.0869219	0.0858545	0.0869219	0.0869219	0.0869219	0.0859247	0.0861362	0.0859951	0.0861244	0.086262	0.0859247	0.0865385	0.0877193
OK257706 C. europaeus	0.2152	0.2152	0.216749	0.216	0.216	0.216571	0.216	0.216	0.216	0.216749	0.216461	0.216927	0.2168	0.217147	0.21757	0.21139	0.2184	0.212
MT916271 C. europaeus	0.215483	0.215483	0.217035	0.216281	0.216281	0.216858	0.216281	0.216281	0.216281	0.217035	0.216749	0.217213	0.217079	0.217426	0.217854	0.211742	0.218675	0.212291	0
MT916269 C. europaeus	0.215311	0.215311	0.216858	0.216108	0.216108	0.21668	0.216108	0.216108	0.216108	0.216858	0.216571	0.217035	0.216906	0.217252	0.217676	0.211538	0.218501	0.212121	0	0
MT916273 C. europaeus	0.217703	0.217703	0.219313	0.218501	0.218501	0.219133	0.218501	0.218501	0.218501	0.219313	0.219032	0.219492	0.219298	0.219649	0.220131	0.213462	0.220893	0.216108	0.0024	0.00319234	0.00398724
OK257692 C. europaeus	0.215311	0.215311	0.216858	0.216108	0.216108	0.21668	0.216108	0.216108	0.216108	0.216858	0.216571	0.217035	0.216906	0.217252	0.217676	0.2125	0.218501	0.213716	0.0128	0.0151636	0.015949	0.0119617
OK257683 C. europaeus	0.215483	0.215483	0.217035	0.216281	0.216281	0.216858	0.216281	0.216281	0.216281	0.217035	0.216749	0.217213	0.217079	0.217426	0.217854	0.211742	0.218675	0.213887	0.0104	0.0119808	0.0127694	0.00877893	0.00239425
MT916249 C. banethi	0.188995	0.188995	0.189853	0.189793	0.189793	0.189697	0.189793	0.189793	0.189793	0.189853	0.1895	0.190008	0.188995	0.191693	0.192308	0.191346	0.19059	0.182616	0.1304	0.130886	0.131579	0.132376	0.131579	0.130088
MT916243 C. banethi	0.191388	0.191388	0.192308	0.192185	0.192185	0.19215	0.192185	0.192185	0.192185	0.192308	0.191961	0.192465	0.191388	0.194089	0.194763	0.194231	0.192982	0.185805	0.1328	0.13328	0.133971	0.134769	0.133971	0.132482	0.00318979
PP503316 C. manul	0.192185	0.192185	0.192308	0.192982	0.192982	0.19215	0.192982	0.192982	0.192982	0.192308	0.191961	0.192465	0.19378	0.194888	0.194763	0.188462	0.195375	0.1874	0.1304	0.130886	0.130781	0.131579	0.129984	0.130088	0.0845295	0.0861244
MT916253 C. otrantorum	0.223285	0.223285	0.225041	0.224083	0.224083	0.224857	0.224083	0.224083	0.224083	0.225041	0.224774	0.225225	0.22488	0.22524	0.225859	0.222115	0.226475	0.219298	0.056	0.0574621	0.0582137	0.0590112	0.053429	0.0558659	0.130781	0.133174	0.132376

## Sheet: Caption
Table S6: Pairwise analysis of the near-complete cox-1 sequences
The number of base differences per site from between sequences are shown. This analysis involved 28 nucleotide sequences. Codon positions included were 1st+2nd+3rd+Noncoding. All ambiguous positions were removed for each sequence pair (pairwise deletion option). There were a total of 1254 positions in the final dataset. Evolutionary analyses were conducted in MEGA11 [1]
1. Tamura K., Stecher G., and Kumar S. (2021). MEGA 11: Molecular Evolutionary Genetics Analysis Version 11. Molecular Biology and Evolution [67] https://doi.org/10.1093/molbev/msab120.
Disclaimer: Although utmost care has been taken to ensure the correctness of the caption, the caption text is provided "as is" without any warranty of any kind. Authors advise the user to carefully check the caption prior to its use for any purpose and report any errors or problems to the authors immediately (www.megasoftware.net). In no event shall the authors and their employers be liable for a…
